# Supplementary material for: Polygenic Risk Score and Risk Factors for Gestational Diabetes
Source: J Pers Med. 2022 Aug 26;12(9):1381. doi: 10.3390/jpm12091381 (PMC9505112; doi:10.3390/jpm12091381)
Supplement: Supplementary file 1 [file jpm-12-01381-s001.zip]

Archive with 4 entries (4 files):
- Table S1 - Trained Linear Models for computing PGS for GDM.xlsx
- Table S2 - GDM - ORs.xlsx
- Table S3 - Annotations of SNPs.xlsx
- Table S4 - TwoSampleMR.xlsx
