# Supplementary material for: Polygenic Risk Score and Risk Factors for Gestational Diabetes
Source: J Pers Med. 2022 Aug 26;12(9):1381. doi: 10.3390/jpm12091381 (PMC9505112; doi:10.3390/jpm12091381)
Supplement: Supplementary file 1 [file jpm-12-01381-s001.zip › Table S1 - Trained Linear Models for computing PGS for GDM.xlsx]

## Sheet: glm model
SNP	estimate	std.error	statistic	p.value	Overlapped Gene	Nearest Upstream Gene	Nearest Downstream Gene
rs10830963	0.267136	0.0457864	5.83439	5.39863e-09	MTNR1B
rs6959526	0.377559	0.0808233	4.67141	2.99139e-06	MGAM
rs34075917	0.204756	0.045103	4.53974	5.6324e-06		CTC-419K13.1	ENC1
rs7903146	0.204112	0.0458722	4.44959	8.60356e-06	TCF7L2
rs11257655	0.208584	0.0498345	4.18554	2.84494e-05		RN7SL232P	RN7SL198P
rs4746822	0.18977	0.0460261	4.12308	3.73836e-05	RP11-227H15.4;HKDC1
rs79953201	0.582875	0.144391	4.03677	5.4191e-05	HAPLN1
rs34882181	-0.148599	0.0423092	-3.51221	0.000444398	PTPRD
rs535447438	-0.155099	0.0462351	-3.35458	0.000794854	LPHN2
rs141240229	0.318015	0.0964871	3.29593	0.000980948		EEF1A1P9	AC004066.2
rs116847631	0.202062	0.0616168	3.27934	0.00104052	PGR
rs7957197	-0.180431	0.0577088	-3.12658	0.00176853	OASL
rs116966095	0.258498	0.0850366	3.03984	0.00236701	CFDP1
rs62603092	-0.247688	0.08219	-3.0136	0.00258166		RP11-274K13.5	snoU13
rs2866307	-0.144742	0.0492554	-2.93861	0.00329691		RP11-168E17.1	RNU6-578P
rs7743373	-0.151546	0.0522253	-2.90178	0.00371048		RP3-435K13.1	RP3-455E7.1
rs340874	0.122669	0.0431025	2.84597	0.00442758	PROX1-AS1;PROX1
rs62052363	0.251306	0.0918822	2.73509	0.00623639	PKD1L2
rs568927434	0.133732	0.0489203	2.73366	0.0062634	SPP1
rs4376068	0.120899	0.0445839	2.71171	0.00669367	IGF2BP2
rs62170385	0.27049	0.102447	2.6403	0.00828329	ARHGAP15
rs174550	-0.120119	0.0464091	-2.58825	0.00964642	FADS2;FADS1
rs9505667	-0.11525	0.0449941	-2.56144	0.0104238		RP5-856G1.1	AL033381.1
rs112204899	0.327465	0.128746	2.54349	0.0109752	DAPK2
rs5219	-0.109737	0.0444937	-2.46635	0.0136498	KCNJ11
rs1260326	0.108028	0.0443074	2.43814	0.014763	GCKR
rs72827457	0.320709	0.132677	2.41722	0.0156395		RP11-763E3.1	AC011073.1
rs9450812	0.156602	0.068971	2.27055	0.0231742		Y_RNA	RN7SL183P
rs5923713	-0.113335	0.0500899	-2.26264	0.0236579		RP3-431C21.1	RP11-192B18.1
rs11605924	-0.0971204	0.0429319	-2.2622	0.0236853	CRY2
rs9465871	0.116945	0.0518456	2.25564	0.024093	CDKAL1
rs71842909	0.100809	0.0459825	2.19234	0.0283551	IFLTD1
rs74519858	-0.296241	0.136057	-2.17734	0.0294555		CYTL1	STK32B
rs11910707	0.0973606	0.0456321	2.1336	0.0328757		S100B	PRMT2
rs5015480	-0.0908309	0.0429947	-2.11261	0.0346345		HHEX	Y_RNA
rs1344482	0.175238	0.0868505	2.0177	0.0436229		RP11-297L17.6	RP11-467J12.1
rs74785350	0.275904	0.136793	2.01694	0.043702		MAPKAPK5P1	RN7SKP278
rs16916234	0.160528	0.0804676	1.99494	0.0460493		RP11-809M12.1	C10orf107
rs290487	0.109763	0.0551048	1.99189	0.0463833	TCF7L2
rs10885122	-0.114585	0.05815	-1.9705	0.0487807		RP11-479A21.1	BTBD7P2
rs139622108	0.296488	0.15331	1.93391	0.0531241		RP1-230L10.1	RN7SL366P
rs5945326	0.0919493	0.0490611	1.87418	0.0609058		RP11-66N11.7	DUSP9
rs11634981	0.0954145	0.0517029	1.84544	0.0649736	AGBL1
rs11708067	-0.0896314	0.051491	-1.74072	0.0817327	ADCY5
rs10811661	-0.0971607	0.0575738	-1.68759	0.0914906		CDKN2B-AS1	RP11-408N14.1
rs57617664	0.113127	0.0671771	1.68401	0.0921794	NACC2
rs6517656	0.0901489	0.0539969	1.66952	0.0950145	BACE2
rs1436953	-0.0689801	0.042409	-1.62654	0.103834		NPM1P47	C2CD4B
rs17807135	0.121995	0.0754142	1.61767	0.105734	FAM117B
rs78561521	0.182203	0.113577	1.60422	0.108666	GRID1
rs112674932	0.0731549	0.0510467	1.4331	0.15183	LHFPL3
rs5954503	-0.117326	0.0877704	-1.33673	0.181309		MAGEC1	RP3-406C18.1
rs9366198	0.0671363	0.0506194	1.3263	0.184742	FAM120B
rs16955379	0.183976	0.14257	1.29043	0.196902	CMIP
rs3802177	-0.0600749	0.0470295	-1.27739	0.201465	SLC30A8
rs2237892	-0.118068	0.0925226	-1.2761	0.201921	KCNQ1
rs11787792	0.0584813	0.0459532	1.27263	0.203151	GPSM1
rs7202116	0.0548351	0.0433886	1.26381	0.206297	FTO
rs560887	0.0606287	0.0484623	1.25105	0.210916	SPC25;G6PC2
rs9379084	-0.0925012	0.0745149	-1.24138	0.214466	RREB1
rs6235	-0.0561604	0.0487118	-1.15291	0.248947	CTD-2337A12.1;PCSK1
rs745405171	0.0484583	0.042377	1.14351	0.252829		SOWAHD	RPL39
rs3786897	-0.0462519	0.0432302	-1.0699	0.284665	PEPD
rs1801278	0.0937751	0.0885764	1.05869	0.28974	IRS1
rs266729.1	0.0515864	0.0487545	1.05809	0.290016
rs11920090	-0.0662617	0.0628343	-1.05455	0.291632	SLC2A2
rs4480259	-0.0561668	0.0557083	-1.00823	0.313344		RP3-431C21.1	RP11-192B18.1
rs4945149	-0.0449282	0.0467694	-0.960634	0.336736	MYO7A
rs7944584	-0.0460157	0.0490644	-0.937862	0.348315	MADD
rs237282	-0.0533629	0.0573792	-0.930003	0.352369		RP11-471L13.2	LINC00670
rs1801282	-0.0616824	0.0699976	-0.881208	0.378206	PPARG
rs72822657	-0.037596	0.04505	-0.834539	0.403977	HDAC5
rs163184	0.0307293	0.0438523	0.700745	0.483462	KCNQ1
rs2191349	0.0240021	0.0428325	0.56037	0.575227		AC006045.3	AC006458.3
rs7041847	-0.0233009	0.0429696	-0.542265	0.587636	GLIS3
rs537751807	0.025055	0.0481807	0.520021	0.603049		CTD-2320B12.2	RNU6-976P
rs144754710	0.027126	0.0555164	0.488613	0.625116	CTD-2058B24.2
rs112093993	0.0364597	0.0803174	0.453945	0.649869		RP11-554A11.6	TPCN2
rs4430796	0.0171232	0.0426751	0.401246	0.688239	HNF1B
rs71645033	0.0177695	0.0468953	0.378918	0.704749		RP11-774G5.1	RP11-751A18.1
rs4607517	-0.0171611	0.0569295	-0.301444	0.763076	GCK
rs7178572	-0.0131609	0.045562	-0.288857	0.77269	HMG20A
rs76346222	0.00918953	0.0492467	0.186602	0.851973		ARL4C	AC010148.1
rs4841132	-0.0131579	0.0740516	-0.177686	0.85897	RP11-115J16.1

## Sheet: stepwise model
SNP	estimate	std.error	statistic	p.value
rs10830963	0.268098	0.0455603	5.88447	3.9934e-09
rs6959526	0.390228	0.0804711	4.8493	1.239e-06
rs34075917	0.210763	0.044899	4.69415	2.67715e-06
rs7903146	0.205427	0.045755	4.48971	7.13202e-06
rs11257655	0.201102	0.0496008	4.0544	5.02625e-05
rs4746822	0.183912	0.0458626	4.01006	6.07024e-05
rs79953201	0.568208	0.143501	3.95961	7.50727e-05
rs34882181	-0.152619	0.0421093	-3.62435	0.000289685
rs5923713	-0.14395	0.0402134	-3.57966	0.000344039
rs116847631	0.203871	0.0613679	3.32211	0.00089338
rs535447438	-0.153044	0.0460934	-3.32031	0.000899188
rs141240229	0.318902	0.0965117	3.30429	0.000952181
rs7957197	-0.187912	0.0574658	-3.26998	0.00107554
rs62603092	-0.250289	0.0819225	-3.05519	0.00224917
rs116966095	0.25006	0.0846364	2.95452	0.00313154
rs7743373	-0.145572	0.0520057	-2.79916	0.00512361
rs568927434	0.135014	0.0485588	2.78043	0.00542868
rs62052363	0.253191	0.0911514	2.77769	0.00547463
rs4376068	0.120568	0.0443363	2.71939	0.00654017
rs62170385	0.271546	0.101996	2.66232	0.00776042
rs1260326	0.117237	0.0442317	2.65052	0.00803685
rs2866307	-0.128039	0.0489917	-2.61347	0.0089627
rs174550	-0.120017	0.0462118	-2.59711	0.00940111
rs9505667	-0.113392	0.0448256	-2.52962	0.0114185
rs340874	0.108038	0.0428715	2.52003	0.0117344
rs112204899	0.32152	0.128058	2.51075	0.0120475
rs72827457	0.319117	0.132615	2.40635	0.0161127
rs9465871	0.12299	0.0513528	2.395	0.0166204
rs11910707	0.105999	0.0454112	2.3342	0.0195853
rs71842909	0.106591	0.0457749	2.32858	0.0198811
rs9450812	0.158936	0.0686975	2.31356	0.0206917
rs5219	-0.0990139	0.0443513	-2.23249	0.0255826
rs74519858	-0.303389	0.136002	-2.23076	0.0256968
rs11605924	-0.0940028	0.0426895	-2.20201	0.0276644
rs290487	0.116054	0.0548695	2.11509	0.034422
rs139622108	0.319035	0.152751	2.08859	0.0367445
rs10885122	-0.117381	0.0573194	-2.04784	0.0405753
rs74785350	0.272875	0.136351	2.00126	0.0453639
rs5015480	-0.0848396	0.042781	-1.98311	0.0473548
rs16916234	0.157691	0.0799666	1.97197	0.0486136
rs6517656	0.100937	0.0535451	1.88508	0.0594194
rs10811661	-0.105109	0.0572441	-1.83616	0.0663345
rs11634981	0.0943929	0.051449	1.83469	0.0665517
rs5945326	0.0856711	0.0487619	1.75693	0.0789301
rs11708067	-0.0887743	0.051233	-1.73275	0.0831393
rs57617664	0.113218	0.0668355	1.69399	0.090268
rs1344482	0.142252	0.085286	1.66794	0.0953269
rs17807135	0.125064	0.0750291	1.66688	0.0955386
rs1436953	-0.0670668	0.0423166	-1.58488	0.112993
rs2237892	-0.138423	0.0898619	-1.54039	0.123465
rs9366198	0.0738101	0.0504977	1.46165	0.143836
