# Supplementary material for: Polygenic Risk Score and Risk Factors for Gestational Diabetes
Source: J Pers Med. 2022 Aug 26;12(9):1381. doi: 10.3390/jpm12091381 (PMC9505112; doi:10.3390/jpm12091381)
Supplement: Supplementary file 1 [file jpm-12-01381-s001.zip › Table S2 - GDM - ORs.xlsx]

## Sheet: TableS2a
%	OR	CI
top 25%	3.59806	[3.130426, 4.13556]
top 10%	5.27423	[4.473554, 6.218203]
top 5%	6.14823	[5.029648, 7.515581]
top 2%	8.7532	[6.680282, 11.46935]
top 1%	10.5468	[7.384007, 15.06442]
Group	OR	CI 95% lower	CI 95% upper
Low1	0.180623	0.105329	0.309742
Low2	0.252943	0.157389	0.406509
Low3	0.308136	0.196729	0.482631
Low4	0.421474	0.27783	0.639384
Low5	0.615513	0.421864	0.898054
Low6	0.651884	0.448005	0.948543
Low7	1.10611	0.781765	1.56503
Medium1	0.330497	0.196204	0.556706
Medium2	0.686106	0.448107	1.05051
Medium3	0.787683	0.523043	1.18622
Medium5	1.15332	0.79179	1.67992
Medium6	1.54312	1.08168	2.20142
Medium7	2.86724	2.06643	3.9784
High1	0.761337	0.460443	1.25886
High2	1.57003	1.03439	2.38303
High3	1.32856	0.864417	2.04194
High4	2.34307	1.6034	3.42395
High5	2.33918	1.59855	3.42295
High6	3.05484	2.11983	4.40226
High7	6.33162	4.5291	8.85152

## Sheet: TableS2b
%	OR	CI (95%)
top 25%	3.49203	[3.041838, 4.008852]
top 10%	4.83854	[4.101696, 5.707763]
top 5%	6.0901	[4.990309, 7.432258]
top 2%	7.55628	[5.738961, 9.949065]
top 1%	10.2146	[7.154661, 14.58331]
Group	OR	CI 95% lower	CI 95% upper
Low1	0.140509	0.0805193	0.245194
Low2	0.286845	0.184651	0.445597
Low3	0.197778	0.120611	0.324317
Low4	0.426797	0.287694	0.633156
Low5	0.596213	0.416215	0.854054
Low6	0.525828	0.361007	0.765899
Low7	1.00119	0.71641	1.39917
Medium1	0.385544	0.239605	0.620371
Medium2	0.513932	0.33271	0.793861
Medium3	0.575282	0.377955	0.875632
Medium5	1.24242	0.869294	1.7757
Medium6	1.29028	0.908559	1.83237
Medium7	2.53266	1.84628	3.47422
High1	0.782539	0.483072	1.26765
High2	1.33829	0.895242	2.00059
High3	1.27914	0.844205	1.93816
High4	2.05605	1.411	2.99599
High5	2.33861	1.62427	3.36712
High6	2.83907	2.00439	4.02135
High7	5.35111	3.85352	7.4307
